# Supplementary material for: MicroRNAs tend to synergistically control expression of genes encoding extensively-expressed proteins in humans
Source: PeerJ. 2017 Aug 14;5:e3682. doi: 10.7717/peerj.3682 (PMC5560240; doi:10.7717/peerj.3682)
Supplement: Table S2 [file peerj-05-3682-s002.xlsx]

## Sheet: Sheet1
Table S2. Distribution of miRNA target genes in the 12 human organs and within the whole genome.
miRNA	BFS (n)	BIS (n)	CNS (n)	CVS (n)	DT (n)	EG (n)	LP (n)	MS (n)	P (n)	RS (n)	SS (n)	UT (n)	whole genome (n)
hsa-let-7a	153	189	159	248	167	220	185	189	256	173	138	178	328
hsa-let-7b	181	226	185	291	195	261	225	228	306	202	161	210	391
hsa-let-7c	161	188	171	256	170	224	196	201	263	178	145	185	331
hsa-let-7d	107	131	120	183	119	164	137	139	188	124	99	131	244
hsa-let-7e	134	160	143	223	146	194	166	168	227	155	120	159	292
hsa-let-7f	121	141	126	193	132	170	147	155	202	133	109	140	256
hsa-let-7g	133	155	142	209	140	186	157	167	214	145	118	148	270
hsa-let-7i	111	134	122	181	116	157	131	143	187	125	103	131	242
hsa-miR-1	167	201	175	251	192	222	209	221	260	184	155	187	331
hsa-miR-101	107	121	119	160	119	145	135	139	165	121	95	128	210
hsa-miR-103	85	110	96	128	100	117	106	108	140	95	83	97	163
hsa-miR-105	98	115	97	160	115	151	132	125	158	104	77	116	205
hsa-miR-106a	106	118	117	166	121	147	130	147	169	118	104	126	195
hsa-miR-106b	196	234	221	316	227	289	249	270	326	229	195	230	397
hsa-miR-107	87	114	102	129	107	120	110	119	150	100	82	102	169
hsa-miR-124	190	217	189	291	216	266	240	251	309	210	171	229	381
hsa-miR-125a-5p	77	103	97	137	97	113	113	115	144	88	77	94	177
hsa-miR-125b	107	146	121	188	127	155	138	143	188	118	99	135	244
hsa-miR-128	75	81	83	121	81	113	99	102	131	80	70	94	160
hsa-miR-129-5p	62	73	69	94	80	83	79	83	95	75	64	79	117
hsa-miR-130a	125	154	140	197	154	172	165	170	195	134	112	144	257
hsa-miR-130b	117	145	135	186	148	167	156	167	188	134	112	143	247
hsa-miR-132	58	71	65	88	69	79	68	75	93	62	58	72	108
hsa-miR-133a	79	90	83	109	92	101	99	102	123	81	75	91	143
hsa-miR-133b	93	104	98	128	105	115	115	116	142	92	86	105	169
hsa-miR-135a	77	107	104	159	94	135	102	123	154	107	79	108	196
hsa-miR-135b	94	118	120	182	112	156	121	146	177	120	92	132	226
hsa-miR-137	95	110	96	147	111	136	123	119	161	102	84	106	192
hsa-miR-138	68	88	73	99	77	94	84	85	100	76	59	77	135
hsa-miR-141	129	157	140	192	144	176	159	154	199	155	118	146	246
hsa-miR-142-3p	58	69	60	85	73	83	74	81	90	67	55	70	110
hsa-miR-142-5p	66	76	79	101	76	95	77	87	111	73	62	84	133
hsa-miR-143	72	88	74	99	79	100	86	85	104	82	59	78	140
hsa-miR-144	104	128	126	157	114	139	132	133	160	110	96	114	198
hsa-miR-145	101	133	120	170	116	144	124	127	167	120	97	126	222
hsa-miR-148a	94	118	111	146	114	132	120	127	155	107	83	112	186
hsa-miR-148b	103	124	126	160	124	151	141	141	173	118	94	124	205
hsa-miR-149	59	74	62	88	65	72	70	69	92	63	54	73	108
hsa-miR-152	97	121	117	149	117	139	134	138	164	109	88	119	190
hsa-miR-153	69	89	82	115	85	108	99	104	122	82	67	86	152
hsa-miR-155	147	191	158	223	171	210	179	192	247	156	138	188	300
hsa-miR-15a	250	307	290	374	296	352	314	322	385	273	233	289	481
hsa-miR-15b	200	240	226	294	230	276	251	254	301	210	175	229	380
hsa-miR-16	265	323	301	409	316	369	336	340	411	289	239	308	523
hsa-miR-17	191	221	213	302	227	273	237	255	309	215	185	217	382
hsa-miR-181a	180	218	201	278	195	245	214	215	267	187	158	207	340
hsa-miR-181b	180	214	197	269	190	238	211	209	260	185	160	206	333
hsa-miR-181c	161	194	180	251	177	227	198	193	249	169	147	192	319
hsa-miR-181d	89	102	99	141	92	120	107	105	129	94	76	108	171
hsa-miR-182	130	159	149	198	153	190	162	186	214	151	133	165	254
hsa-miR-183	66	87	82	119	74	95	88	90	104	69	61	88	145
hsa-miR-186	93	116	109	149	112	138	120	124	143	105	91	110	181
hsa-miR-194	55	66	58	81	66	73	63	67	83	63	57	63	95
hsa-miR-195	192	228	213	281	220	259	237	242	285	199	172	225	356
hsa-miR-19a	174	200	201	284	209	244	219	233	283	197	156	203	350
hsa-miR-19b	178	207	206	299	215	258	227	249	296	207	165	215	367
hsa-miR-200a	70	90	80	103	74	90	85	80	107	87	65	80	141
hsa-miR-200b	186	233	217	284	208	243	223	235	281	214	172	221	358
hsa-miR-200c	180	228	211	282	206	239	214	230	271	211	172	215	347
hsa-miR-203	214	264	233	347	254	306	281	293	348	228	201	262	441
hsa-miR-204	80	98	95	132	90	112	103	111	125	90	80	94	166
hsa-miR-205	73	90	83	122	82	98	88	92	118	88	69	84	158
hsa-miR-206	145	176	154	219	163	192	176	186	222	157	125	172	285
hsa-miR-20a	207	239	231	315	237	295	254	274	326	230	195	234	403
hsa-miR-20b	204	243	232	329	244	301	261	283	338	233	204	243	414
hsa-miR-21	137	171	136	184	140	171	146	158	202	145	114	144	258
hsa-miR-211	67	85	80	116	78	97	85	99	113	77	66	81	152
hsa-miR-212	50	69	62	83	61	74	63	70	88	58	50	71	106
hsa-miR-214	82	104	84	128	91	114	105	95	128	87	70	91	157
hsa-miR-217	56	69	58	82	65	73	67	67	85	61	52	57	104
hsa-miR-218	106	127	129	187	128	152	158	153	183	120	100	122	230
hsa-miR-22	65	89	72	103	80	94	89	83	109	76	58	84	136
hsa-miR-221	84	112	85	121	92	104	89	94	130	90	74	91	173
hsa-miR-222	77	103	83	103	84	92	80	85	114	85	66	85	154
hsa-miR-23a	150	164	150	217	161	183	166	184	222	167	136	169	279
hsa-miR-23b	144	159	144	205	154	179	160	180	213	155	128	160	269
hsa-miR-24	84	102	100	132	95	121	115	102	142	89	72	91	171
hsa-miR-25	104	119	113	169	115	159	128	145	181	118	94	127	209
hsa-miR-26a	120	145	151	212	150	176	171	167	209	136	118	151	260
hsa-miR-26b	112	140	137	192	139	170	157	153	193	131	107	142	244
hsa-miR-27a	148	165	151	229	168	207	189	194	228	159	138	164	292
hsa-miR-27b	173	184	172	247	187	231	203	214	254	177	156	185	311
hsa-miR-29a	149	165	163	246	178	202	184	187	238	172	141	183	306
hsa-miR-29b	162	180	175	252	186	207	187	195	245	185	151	191	313
hsa-miR-29c	158	176	166	251	179	209	188	198	238	181	144	189	309
hsa-miR-301a	111	137	116	169	134	151	142	148	166	126	104	130	218
hsa-miR-302a	107	125	116	165	119	147	129	141	171	123	95	129	204
hsa-miR-302b	106	122	116	158	118	140	125	132	167	122	92	117	200
hsa-miR-302c	99	114	104	149	110	136	122	126	159	117	88	116	190
hsa-miR-302d	113	129	121	168	125	151	133	144	173	127	101	131	209
hsa-miR-30a	180	218	214	295	211	261	238	236	298	199	165	220	364
hsa-miR-30b	199	247	231	325	239	287	267	273	334	224	187	242	407
hsa-miR-30c	191	234	230	312	224	275	250	258	317	220	178	236	387
hsa-miR-30d	189	230	222	308	219	266	239	251	312	208	179	228	376
hsa-miR-30e	192	234	228	323	219	278	253	256	323	219	176	234	398
hsa-miR-31	63	75	77	89	69	87	75	80	101	67	63	73	127
hsa-miR-32	114	125	122	178	123	159	138	148	183	122	101	136	223
hsa-miR-330-3p	104	127	127	156	125	141	131	133	158	118	97	123	197
hsa-miR-34a	107	140	121	169	123	146	132	136	179	113	104	140	222
hsa-miR-34c-5p	60	74	69	102	67	90	83	83	103	68	60	84	125
hsa-miR-367	105	119	121	171	120	160	131	143	180	117	98	122	215
hsa-miR-372	131	155	145	196	148	179	163	175	207	154	122	152	250
hsa-miR-373	83	100	90	123	99	114	107	115	134	98	79	100	161
hsa-miR-380	122	146	135	197	152	188	169	168	195	138	110	146	252
hsa-miR-381	53	64	58	95	67	86	75	74	90	63	59	70	120
hsa-miR-421	60	69	61	88	66	76	78	81	99	71	57	71	118
hsa-miR-424	131	153	139	194	153	180	163	164	199	135	117	150	239
hsa-miR-425	56	78	70	107	74	97	85	89	113	71	60	75	145
hsa-miR-429	108	140	125	166	120	141	130	138	162	125	106	132	206
hsa-miR-448	52	60	66	81	65	75	68	71	82	59	53	65	101
hsa-miR-487a	50	59	51	96	66	84	70	74	94	62	51	67	119
hsa-miR-495	62	72	73	90	69	87	75	81	91	69	59	73	112
hsa-miR-497	81	101	92	128	96	117	111	107	131	85	78	101	156
hsa-miR-498	51	71	58	89	61	76	56	67	84	59	51	65	114
hsa-miR-501-5p	85	100	100	141	111	114	109	118	138	97	75	97	174
hsa-miR-506	69	77	66	106	71	97	91	99	108	74	52	76	138
hsa-miR-507	56	75	68	95	73	91	81	86	96	69	56	85	124
hsa-miR-511	169	213	178	295	200	265	230	238	291	194	154	207	402
hsa-miR-515-5p	71	84	75	112	79	98	93	96	117	76	68	90	146
hsa-miR-519a	76	77	72	129	86	107	92	103	113	77	65	86	150
hsa-miR-519b-3p	64	66	65	114	75	97	81	90	103	66	54	76	135
hsa-miR-519c-3p	74	78	70	123	83	102	85	97	108	75	65	83	142
hsa-miR-519d	78	89	91	123	96	119	107	109	128	94	77	98	154
hsa-miR-520f	63	83	69	103	74	88	87	88	99	66	62	78	133
hsa-miR-520g	75	92	80	119	83	107	89	102	112	77	68	93	153
hsa-miR-520h	73	95	79	117	84	107	95	106	114	81	71	94	159
hsa-miR-522	115	151	130	196	152	182	172	170	202	145	114	152	253
hsa-miR-525-5p	50	61	50	92	59	80	66	69	79	51	50	57	112
hsa-miR-527	71	81	75	113	84	103	91	104	113	75	64	87	150
hsa-miR-532-5p	63	74	72	103	78	88	78	80	106	71	63	70	125
hsa-miR-545	77	93	79	116	90	107	92	106	113	86	68	85	153
hsa-miR-548a-3p	132	159	143	220	160	202	175	187	215	151	130	152	268
hsa-miR-548c-3p	55	74	58	100	76	86	75	78	100	64	58	70	122
hsa-miR-548d-3p	198	233	212	302	237	274	254	272	322	216	177	233	395
hsa-miR-559	51	63	57	84	64	82	70	69	86	57	54	69	110
hsa-miR-561	91	125	107	180	115	152	140	140	181	111	90	122	234
hsa-miR-570	113	128	124	165	128	148	146	151	166	116	109	136	213
hsa-miR-576-5p	85	106	86	130	102	127	116	118	130	93	73	90	169
hsa-miR-577	61	64	69	93	73	78	78	79	88	65	57	68	112
hsa-miR-578	72	94	85	124	85	105	96	101	126	81	72	92	166
hsa-miR-579	100	111	108	167	117	145	134	131	167	112	92	123	204
hsa-miR-582-5p	107	126	110	177	128	159	132	140	170	110	104	132	209
hsa-miR-583	81	90	84	141	95	118	116	104	134	97	80	96	176
hsa-miR-584	56	65	58	96	70	81	77	73	92	62	59	65	122
hsa-miR-586	100	137	119	178	132	158	145	146	171	116	107	128	221
hsa-miR-587	112	128	120	193	142	167	141	149	188	135	98	130	235
hsa-miR-600	54	69	71	93	67	88	70	80	96	58	56	63	116
hsa-miR-603	91	100	85	131	95	117	110	110	132	100	87	105	165
hsa-miR-605	58	77	69	102	68	90	85	80	96	68	57	77	122
hsa-miR-607	123	130	130	211	144	183	166	173	199	135	108	145	258
hsa-miR-608	61	73	71	102	76	81	82	84	96	66	59	77	125
hsa-miR-612	72	87	77	118	89	97	94	93	117	76	66	84	151
hsa-miR-618	52	58	56	75	65	74	61	72	85	54	50	59	99
hsa-miR-641	103	132	120	181	124	151	141	140	184	117	113	121	246
hsa-miR-655	91	116	99	159	116	135	128	127	150	101	86	114	188
hsa-miR-7	75	95	91	104	80	98	90	94	113	83	68	90	135
hsa-miR-765	70	75	71	118	74	102	90	90	109	77	65	81	145
hsa-miR-767-3p	57	61	52	82	63	69	65	70	73	53	52	61	97
hsa-miR-768-3p	67	75	66	98	73	83	76	81	102	68	55	73	128
hsa-miR-802	80	95	84	126	97	115	105	106	127	90	77	92	152
hsa-miR-9	181	220	193	278	219	248	232	231	303	199	165	204	371
hsa-miR-92a	92	100	106	143	103	136	114	122	153	96	82	109	180
hsa-miR-92b	53	58	60	86	63	84	64	76	92	56	51	66	107
hsa-miR-93	127	153	140	196	140	185	159	168	213	138	121	151	252
hsa-miR-96	111	134	129	184	138	163	141	161	181	121	109	147	234
hsa-miR-98	103	132	112	178	111	157	132	132	182	123	94	118	237
